# Supplementary material for: CSF HIV RNA Escape in Opsoclonus-Myoclonus-Ataxia Syndrome: Case Report and Review of the Literature
Source: Front Neurol. 2020 Nov 23;11:585527. doi: 10.3389/fneur.2020.585527 (PMC7719769; doi:10.3389/fneur.2020.585527)
Supplement: Supplementary file 1 [file Table_1.XLSX]

## Sheet: Supplementary files
Author	Age (years)	Sex	Clinical features	Probable trigger	Timing of HIV diagnosis	MRI or CT features	CSF features	CD4+ Count (cells/mmc)	Serum Viral load (copies RNA/mL)	CSF viral load (copies RNA/mL)	Treatment initiated	Evolution
Guedes et al 2017	44	F	Opsoclonus, myoclonus, ataxia, executive dysfunction	New infection	At presentation	MRI « normal »	57 cells /mmc (lymphomononuclear) ; 59mg/dL proteins	379	114000	Not available	Lamivudine, efavirenz tenofovir ; 3 days of CSIV 1 g then per os for 4 month	Improvement of ataxia ; viral load undetectable
Wang et al 2016	50	F	Opsoclonus, postural tremor of upper extremities, ataxia, confusion	Treatment stopped	History of HIV	MRI « Non specific extensive white matter changes »	Not described	437	139	1023	Restart Abacavir, Etravirine, Raltegravir ; Rehabilation	Significant improvement of opsoclonus and tremor partially in one week and improvement of gait and functional daily activities
Pereira et al. 2016	13	F	Opsoclonus, myoclonus ataxia, gait and standing impairment	Immune reconstitution	5 years history of HIV	MRI « symmetric, ill-defined hyperintensity on FLAIR and T2 weighted images in the cerebral matter bilaterally, periventricular white matter, corona radiata, centrum semiovale and bilateral internal capsules with iso and hypointensity seen in T1 weighted images suggestive of demyelination as seen in Subtle signal alteration was also seen in the middle cerebellar peduncles bilaterally »	22 cells/mmc (100% (lymphocyte) ; 67 proteins mg/dL	429	165	Not available	IVIG 3 days 2g/kg ; CSIV 30mg/kg 3 days then oral prednisolone 1mg/kg/day ; change one HAART 3 months before admission	Improvement not specified
Vale et al. 2013	38	F	Opsoclonus , unsteady gait, myoclonus of upper limbs, headache, vomiting	Not found	8 years history of HIV	MRI « non specific hyper intensities in cerebellar hemispheres and non specific whiter matter abnormalities in periventricular areas, thalamus and left temporal lobe »	22 cell/mmc (95% lymphocyte) ; 43 proteins mg/dL	537	Undetectable	Not available	Clonazepam	Gradual improvement of vomiting, headache, ataxia and opsoclonus but persistence of myoclonus.
Wiersinga et al. 2012	27	F	Vertigo, opsoclonus, myoclonus, bilateral hands tremor	New infection	9 months after diagnosis	Not described	« Normal »	500	9971	Not available	IVIG ; Emtricitabine-tenofovir-efavirenz ; Prednisolone per os 50mg 8 week ; Gabapentine ; switch ART to lamivudine-zidovudine and lopinavir-ritonavir	Persistant opsoclonus
Kanjanasut et al. 2010	25	M	Opsoclonus, bilateral hand tremor, vomiting, vertigo, truncal ataxia, jerk movements of face, head, trunk and extremities, standing impossible	New infection	At presentation	MRI « Normal »	26 cells/mmc (predominance lymphocytes) ; proteins 97 mg/dL	952	30200	Not available	Diazepam	Mild opsoclonus and mild bilateral action tremor after 6 months
	39	M	Mild opsoclonus, myoclonus of limb, trunk and limbs, postural instability, tandem gait impossible	Immune reconstitution	7 years history of HIV	MRI « multiple nodular enhancing lesions at the gray–white junction of bilateral cerebral hemispheres, compatible with tuberculomas as well as significant enhancement of the leptomeninges after gadolinium administration «	No change in CSF proteins ; cells not available	415	Not available	Not available	One week before symptom ; lopinavir, ritonavir, didanosine	Opsoclonus, myoclonic jerks and ataxic symptoms gradually disappeared
Scott el al 2009	27	F	Opsoclonus, diplopia, myoclonus, gait and limb ataxia	Immune reconstitution and TBC co-infection	1 month History of HIV not treated	CT contrast « normal »	Not available	157	Not available	Not available	Clonazepam ; tuberculostatic initiated one month before	Improvement at 8 weeks and resolution at 6 months
	44	F	Opsoclonus, myoclonus of head and trunk, hand tremor, unsteady gait	New infection and possible TBC reactivation	At presentation	MRI « normal »	18 lympgocytes / 61 lymphocytes /mmc ; Proteins 165 / 174 mg/dL	433 / 384	Not available / 6100	Not available / 5500	Prednisone, initiation of ART	Symptoms resolved after 6 weeks
	46	F	Severe opsoclonus, myoclonus (face, head, trunk) and truncal ataxia, mood changes and delusions, vomiting and dizziness	New infection	At presentation	MRI « normal »	18 cells/mmc, 90% lymphocytes ; proteins 30mg/dL	573	< 400	Not available	Prednisone 1mg/kg after 3 weeks ; cART : efavirenz replaced by lopinavir/ritonavir, zidovudine and lamivudine ; IVIG after 5 weeks	Diminished significantly within 4 weeks ; could walk after 4 months but still unsteady
	33	F	Opsoclonus, head tremor and myoclonus of face, trunk and limbs, severe postural instability and truncal ataxia , enable to stand upright	Co-infection with TBC	4 years history of HIV not treated	MRI « enhancing choroid plexus »	174 cells/mmc (57% lymphocytes ; 43% neutrophiles) ; proteins 420mg/dL	175	Not available	Not available	TBC treatment then solumedrol for 5 days ; cART initiation	Walk independently 2 months and improved steadily
Ayarza et al. 2009	44	M	Opsoclonus, truncal ataxia, orthostatic myoclonus, unsteady Gait, lower limb jerking	New infection	At presentation	MRI « normal »	« Normal »	511	1500 000	Not available	Lorazepam 1mg/day ; ARTs refused	Improvement of symptom in one week
Van Toorn et al 2005	21 months	F	Face, limbs and trunk myoclonus ; opsoclonus ; inability to sleep and mutism	Immune reconstitution and TBC co-infection	2 weeks history of HIV	CT « Normal »	3 lymphocytes/mmc ; proteins normal	249 (2 weeks before) / 1055 (4 weeks after)	Not available / 7702	Not available	ACTH 75 U/M2 ; HAART initiated 2 weeks before	Died of multi-organ failure with myocardial dysfunction and renal nephritis (CMV ?)
Garcia-Morales et al. 1999	34	F	Oscillopsia, diplopia, opsoclonus, dysmetria, postural tremor, truncal ataxia	Not available	History of AIDS-related complex	Not available	187 cells/mmc ; elevated proteins	Not available	Not available	Not available	IVIG	Not available
Kaminski et al. 1991	22	M	Occular flutter, generalized myoclonus and ataxia, motor generalized seizure	New infection	5 months History of HIV	CT and MRI « Normal »	8 lymphocytes /mmc ; 61 mg/dL proteins	260	Not available	Not available	Carbamazepine	Still complaining of vision but coordination improved
	46	Not specified	Truncal ataxia, headache, ocular flutter	New infection	History of HIV	CT « mild cortical atrophy » ; MRI « bilateral areas of increased T2 signal on semi ovale centrum and cerebellar atrophy »	19 cells (90% Lymphocytes)/mmc ; 108 mg/dL proteins	Not available	Not available	Not available	Not available	Not available
Gizzi et al. 1990	29	F	Tremulousness, Myoclonus, ataxia, mid confusion, saccadic oscillations in horizontal plane	Initaition of vidarabine six days before for Herpes simplex	History of AIDS	CT « normal «	« normal »	Not available	Not available	Not available	Not available	Cessation of oscillopsia and tremor 2 days after stopping vidarabine

## Sheet: References
Ayarza A, Parisi V, Altclas J et al (2009) Opsoclonus–myoclonus-ataxia syndrome and HIV seroconversion. J Neurol 256:1024–1025. https://doi.org/10.1016/j.clineuro.2010.03.024
Kanjanasut, N., Phanthumchinda, K., & Bhidayasiri, R. (2010). HIV-related opsoclonus–myoclonus–ataxia syndrome: Report on two cases. Clinical Neurology and Neurosurgery, 112(7), 572–574. https://doi.org/10.1016/j.clineuro.2010.03.024
Gizzi M, Rudolph S, Perakis A (1990) Ocular flutter in vidarabine toxic- ity. Am J Ophthalmol 109(1):105. https://dx.doi.org/10.1016/ S0002-9394(14)75598-9
Guedes, B. F., Vieira Filho, M. A. A., Listik, C., Carra, R. B., Pereira, C. B., Silva, E. R. da, Gomes, H. R., & Vidal, J. E. (2017). HIV-associated opsoclonus-myoclonus-ataxia syndrome: early infection, immune reconstitution syndrome or secondary to other diseases? Case report and literature review. Journal of NeuroVirology, 24(1), 123–127. https://doi.org/10.1007/s13365-017-0603-3
Kaminski, H. J., Zee, D. S., Leigh, R. J., & Mendez, M. F. (1991). Ocular flutter and ataxia associated with AIDS-related complex. Neuro-Ophthalmology, 11(3), 163–167. https://doi.org/10.3109/01658109109036950
Kanjanasut, N., Phanthumchinda, K., & Bhidayasiri, R. (2010). HIV-related opsoclonus–myoclonus–ataxia syndrome: Report on two cases. Clinical Neurology and Neurosurgery, 112(7), 572–574. https://doi.org/10.1016/j.clineuro.2010.03.024
Pereira NMD, Shah I, Kulkarni S (2016) Opsoclonus-myoclonus-ataxia syndrome in an HIV-infected child. Oxf Med Case Rep 2016(10): 252–254. https://doi.org/10.1093/omcr/omw077
Scott, K. M., Parker, F., & Heckmann, J. M. (2009). Opsoclonus–myoclonus syndrome and HIV-infection. Journal of the Neurological Sciences, 284(1–2), 192–195. https://doi.org/10.1016/j.jns.2009.04.026
Vale, T. C., Silva, R. A. e, Cunningham, M. C. Q. e S., Maia, D. P., Camargos, S. T., & Cardoso, F. (2013). Síndrome de opsoclonia-mioclonia-ataxia em paciente com AIDS. Einstein (São Paulo), 11(4), 533–534. https://doi.org/10.1590/s1679-45082013000400023
Van Toorn, R., Rabie, H., & Warwick, J. M. (2005). Opsoclonus-myoclonus in an HIV-infected child on antiretroviral therapy—possible immune reconstitution inflammatory syndrome. European Journal of Paediatric Neurology, 9(6), 423–426. https://doi.org/10.1016/j.ejpn.2005.06.007
Wang, H., & Stern, M. (2016). Poster 324 Opsoclonus-Myoclonus-Ataxia Syndrome and HIV Infection. A Case Report. PM&R, 8(9), S266. https://doi.org/10.1016/j.pmrj.2016.07.494
Wiersinga, W. J., Prins, J. M., & van de Beek, D. (2012). Therapy-Resistant Opsoclonus-Myoclonus Syndrome Secondary to HIV-1 Infection. Clinical Infectious Diseases, 54(3), 447–448. https://doi.org/10.1093/cid/cir711
